# Supplementary material for: Radiomic features from multiparametric magnetic resonance imaging predict molecular subgroups of pediatric low-grade gliomas
Source: BMC Cancer. 2023 Sep 11;23:848. doi: 10.1186/s12885-023-11338-8 (PMC10496393; doi:10.1186/s12885-023-11338-8)
Supplement: Supplementary file 3 — Supplementary Material 3 [file 12885_2023_11338_MOESM3_ESM.xlsx]

## Sheet: Suppl. table 1
Supplementary Table 3 Clinical and molecular characteristics of the 102 PLGGs surgically treated in the local hospital.
		All tumors (n=102)	TERT promoter		H3F3A		ATRX expression		BRAF V600E		CDKN2A deletion		BRAF fusion		MYB amplification
			No (n=99)	Yes (n=2)	No (n=99)	Yes (n=2)	Yes (n=100)	No (n=2)	No (n=97)	Yes (n=5)	No (n=100)	Yes (n=2)	No (n=54)	Yes (n=48)	No (n=89)	Yes (n=13)
Age (Mean/Median)		9.5/9.0	9.5/9.0	11.0/11.0	9.4/9.0	15.0/15.0	9.5/8.5	11.5/11.5	9.6/9.0	7.4/3.0	9.5/9.0	10.5/10.5	9.9/10.0	9.1/8.0	9.5/9.0	9.3/9.0
Gender
	Male	48(47.1%)	47(97.9%)	1(2.1%)	46(95.8%)	1(2.1%)	47(97.9%)	1(2.1%)	48(100.0%)	0(0.0%)	47(97.9%)	1(2.1%)	30(62.5%)	18(37.5%)	38(79.2%)	10(20.8%)
	Female	54(52.9%)	52(96.3%)	1(1.9%)	53(98.1%)	1(1.9%)	53(98.1%)	1(1.9%)	49(90.7%)	5(9.3%)	53(98.1%)	1(1.9%)	24(44.4%)	30(55.6%)	50(46.3%)	4(53.7%)
Grade
	Grade I	64(62.7%)	63(98.4%)	1(1.6%)	63(98.4%)	1(1.6%)	64(100.0%)	0(0.0%)	61(95.3%)	3(4.7%)	63(98.4%)	1(1.6%)	27(42.2%)	37(57.8%)	58(90.6%)	6(9.4%)
	Grade II	36(37.3%)	34(94.4%)	1(2.8%)	34(94.4%)	1(2.8%)	34(94.4%)	2(5.6%)	34(94.4%)	2(5.6%)	35(97.2%)	1(2.8%)	25(69.4%)	11(30.6%)	30(83.3%)	6(16.7%)
Histological type
	Pilocytic astrocytoma	58(56.7%)	57(98.3%)	1(1.7%)	57(98.3%)	1(1.7%)	58(100.0%)	0(0.0%)	55(94.8%)	3(5.2%)	57(98.3%)	1(1.7%)	21(36.2%)	37(63.8%)	54(93.1%)	4(6.9%)
	Diffuse astrocytoma	16(15.7%)	14(87.5%)	1(6.3%)	14(87.5%)	1(6.3%)	15(93.8%)	1(6.2%)	15(93.8%)	1(6.2%)	16(100.0%)	0(0.0%)	12(75.0%)	4(25.0%）	15(93.8%)	1(6.2%)
	Oligodendroglial tumor	6(5.9%)	6(100.0%)	0(0.0%)	6(100.0%)	0(0.0%)	6(100.0%)	0(0.0%)	6(100.0%)	0(0.0%)	6(100.0%)	0(0.0%)	4(66.7%)	2(33.3%)	5(83.3%)	1(16.7%)
	Pleomorphic xanthoastrocytoma	2(2.0%)	2(100.0%)	0(0.0%)	2(100.0%)	0(0.0%)	2(100.0%)	0(0.0%)	2(100.0%)	0(0.0%)	2(100.0%)	0(0.0%)	2(100.0%)	0(0.0%)	0(0.0%)	2(100.0%)
	Pilomyxoid astrocytoma	11(10.8%)	11(100.0%)	0(0.0%)	11(100.0%)	0(0.0%)	10(90.9%)	1(9.1%)	10(90.9%)	1(9.1%)	10(90.9%)	1(9.1%)	6(54.5%)	5(45.5%)	10(90.9%)	1(9.1%)
	Ganglioglioma	3(2.9%)	3(100.0%)	0(0.0%)	3(100.0%)	0(0.0%)	3(100.0%)	0(0.0%)	3(100.0%)	0(0.0%)	3(100.0%)	0(0.0%)	3(100.0%)	0(0.0%)	1(33.3%)	2(66.7%)
	Dysembryoplastic neuroepithelial tumor	4(3.9%)	4(100.0%)	0(0.0%)	4(100.0%)	0(0.0%)	4(100.0%)	0(0.0%)	4(100.0%)	0(0.0%)	4(100.0%)	0(0.0%)	4(100.0%)	0(0.0%)	3(75.0%)	1(25.0%)
	Undetermined	2(2.1%)	2(100.0%)	0(0.0%)	2(100.0%)	0(0.0%)	2(100.0%)	0(0.0%)	2(100.0%)	0(0.0%)	2(100.0%)	0(0.0%)	2(100.0%)	0(0.0%)	1(50.0%)	1(50.0%)
Location
	Cerebellum	39(48.1%)	38(97.4%)	1(2.6%)	39(100.0%)	0(0.0%)	39(100.0%)	0(0.0%)	39(100.0%)	0(0.0%)	39(100.0%)	0(0.0%)	11(28.2%)	28(71.8%)	38(97.4%)	1(2.6%)
	Midline	15(18.6%)	14(93.3%)	0(0.0%)	15(100.0%)	0(0.0%)	13(86.7%)	2(13.3%)	13(86.7%)	2(13.3%)	14(93.3%)	1(6.7%)	10(66.7%)	5(33.3%)	13(86.7%)	2(13.3%)
	Hemisphere	27(33.3%)	27(100.0%)	0(0.0%)	26(96.3%)	1(3.7%)	27(100.0%)	0(0.0%)	24(88.9%)	3(11.1%)	26(96.3%)	1(3.7%)	22(81.5%)	5(18.5%)	19(70.4%)	8(29.6%）
Risk group
	Low	60(58.9%)	60(100.0%)	0(0.0%)	60(100.0%)	0(0.0%)	60(100.0%)	0(0.0%)	60(100.0%)	0(0.0%)	60(100.0%)	0(0.0%)	12(20.0%)	48(80.0%)	47(78.3%)	13(21.7%)
	Intermediate-I	6(5.9%)	6(100.0%)	0(0.0%)	5(83.3%)	1(16.7%)	5(100.0%)	0(0.0%)	1(16.7%)	5(83.3%)	3(50.0%)	2(33.3%)	6(100.0%)	0(0.0%)	6(100.0%)	0(0.0%)
	Intermediate-II	31(30.4%)	31(100.0%)	0(0.0%)	31(100.0%)	0(0.0%)	31(100.0%)	0(0.0%)	31(100.0%)	0(0.0%)	31(100.0%)	0(0.0%)	31(100.0%)	0(0.0%)	31(100.0%)	0(0.0%)
	High	5(4.8%)	2(40.0%)	2(40.0%)	3(60.0%)	1(20.0%)	3(60.0%)	2(40.0%)	5(100.0%)	0(0.0%)	5(100.0%)	0(0.0%)	5(100.0%)	0(0.0%)	5(100.0%)	0(0.0%)
n, number of cases; wt, wild type; mut, mutant.
